# Supplementary material for: PACS-Integrated Tools for Peritumoral Edema Volumetrics Provide Additional Information to RANO-BM-Based Assessment of Lung Cancer Brain Metastases after Stereotactic Radiotherapy: A Pilot Study
Source: Cancers (Basel). 2023 Sep 30;15(19):4822. doi: 10.3390/cancers15194822 (PMC10571649; doi:10.3390/cancers15194822)
Supplement: Supplementary file 1 [file cancers-15-04822-s001.zip]

Archive with 1 entries (1 files):
- cancers-2590826-supplementary.pdf
